# Supplementary material for: The Impact of Phenological Gaps on Leaf Characteristics and Foliage Dynamics of an Understory Dwarf Bamboo, Sasa kurilensis
Source: Plants (Basel). 2024 Mar 4;13(5):719. doi: 10.3390/plants13050719 (PMC10933764; doi:10.3390/plants13050719)
Supplement: Supplementary file 1 [file plants-13-00719-s001.zip › Supplementary Table 1-13.xlsx]

## Sheet: STable1 
SUPPLEMENTARY TABLE S1 The posterior distribution for each parameter of canopy openness
Season	Parameter	Mean	SD	Median	P2.5	P97.5
	Model: Canopy openness ~ Canopy + (1|Plot)
May	Intercept	0.1965	0.0169	0.1963	0.1632	0.2295	(+)
	CanopyM	0.0816	0.0246	0.0817	0.0343	0.1296	(+)
August	Intercept	0.1533	0.0072	0.1533	0.1392	0.1677	(+)
	CanopyM	0.0149	0.0106	0.0148	-0.0058	0.0359
October	Intercept	0.2175	0.0201	0.2173	0.1787	0.2578	(+)
	CanopyM	0.0682	0.0302	0.0692	0.0013	0.1256	(+)
CanopyM: M. obovata canopies; Plot: numbers of each sub-plots; Mean: posterior mean; SD: posterior standard deviation; Median: posterior median; P2.5: lower limit of the 95% credible intervals; P97.5: upper limit of the 95% credible intervals; (+): positive coefficients with 95% credible intervals not overlapping 0; (−): negative coefficients with 95% credible intervals not overlapping 0.

## Sheet: STable 2
SUPPLEMENTARY TABLE S2 The posterior distribution for each parameter of slope, convexity, soil water content, soil carbon content, and soil nitrogen content
Parameter	Mean	SD	Median	P2.5	P97.5
Model: Slope ~ Canopy + (1 | Plot)
Intercept	26.663	1.655	26.652	23.406	29.965	(+)
CanopyM	3.763	2.533	3.738	-1.231	8.703
Model: Convexity ~ Canopy + (1 | Plot)
Intercept	-0.128	0.096	-0.127	-0.318	0.066
CanopyM	0.192	0.141	0.19	-0.082	0.461
Model: Soil water content ~ Canopy + (1 | Slope)
Intercept	0.653	0.013	0.653	0.626	0.68	(+)
CanopyM	0.03	0.02	0.029	-0.009	0.071
Model: Soil carbon content ~ Canopy + (1 | Slope)
Intercept	0.16	0.016	0.159	0.134	0.193	(+)
CanopyM	0.027	0.022	0.03	-0.022	0.066
Model: Soil nitrogen content ~ Canopy + (1 | Slope)
Intercept	0.011	0.001	0.011	0.009	0.013	(+)
CanopyM	0.001	0.001	0.001	-0.002	0.004
CanopyM: M. obovata canopies; Plot: numbers of each sub-plots; Slope: slope of each sub-plots; Mean: posterior mean; SD: posterior standard deviation; Median: posterior median; P2.5: lower limit of the 95% credible intervals; P97.5: upper limit of the 95% credible intervals; (+): positive coefficients with 95% credible intervals not overlapping 0; (−): negative coefficients with 95% credible inte…

## Sheet: STable 3
SUPPLEMENTARY TABLE S3 The posterior distribution for each parameter of leaf area, leaf dry weight, LMA, Pnmax, carbon and nitrogen per leaf and per leaf area
Parameter	Mean	SD	Median	P2.5	P97.5
Model: Leaf area ~ Canopy + (1 | Slope)
Intercept	42.261	7.4248	42.4761	27.0593	56.7216	(+)
CanopyM	28.3431	10.381	28.2482	7.4876	49.1774	(+)
Model: Leaf dry weight ~ Canopy + (1 | Slope)
Intercept	306.023	60.045	307.55	183.693	421.499	(+)
CanopyM	305.298	84.551	303.675	142.552	478.727	(+)
Model: LMA ~ Canopy + (1 | Slope)
Intercept	7.2831	0.2046	7.2851	6.8699	7.6829	(+)
CanopyM	1.1854	0.3024	1.171	0.6249	1.8224	(+)
Model: Pnmax ~ Canopy + (1 | CulmID)
Intercept	9.5126	0.2596	9.5109	8.9997	10.0152	(+)
CanopyM	-0.0058	0.296	-0.0055	-0.5796	0.5778
Model: Carbon content per leaf ~ Canopy + (1 | Slope)
Intercept	0.4297	0.0033	0.4296	0.4232	0.4366	(+)
CanopyM	0.0131	0.0047	0.013	0.004	0.0229	(+)
Model: Carbon content per leaf area ~ Canopy + (1 | Slope)
Intercept	3.1172	0.0994	3.1186	2.9141	3.3173	(+)
CanopyM	0.6338	0.1447	0.625	0.3734	0.9478	(+)
Model: Nitrogen content per leaf ~ Canopy + (1 | Slope)
Intercept	0.0235	0.0011	0.0235	0.0215	0.0257	(+)
CanopyM	-0.0001	0.0015	-0.0001	-0.0031	0.0029
Model: Nitrogen content per leaf area ~ Canopy + (1 | Slope)
Intercept	0.1699	0.0111	0.1692	0.1489	0.1946	(+)
CanopyM	0.0295	0.0154	0.0286	0.0015	0.0623	(+)
CanopyM: M. obovata canopies; Slope: slope of each sub-plots; CulmID: culm number of Sasa kurilensis; Mean: posterior mean; SD: posterior standard deviation; Median: posterior median; P2.5: lower limit of the 95% credible intervals; P97.5: upper limit of the 95% credible intervals; (+): positive coefficients with 95% credible intervals not overlapping 0; (−): negative coefficients with 95% credib…

## Sheet: STable 4
Supplementary Table S4 The posterior distribution for each parameter of leaf area, leaf dry weight, LMA, Pnmax, carbon and nitrogen per leaf and per leaf area in different seasons
	F. crenata							M. obovata
Parameter	Mean	SD	Median	P2.5	P97.5			Mean	SD	Median	P2.5	P97.5
Model: Leaf area ~ Season + (1 | Slope)
Intercept	49.8557	7.2177	50.0141	34.7381	63.5312	(+)		67.9346	7.6641	68.0744	52.5032	82.6341	(+)
SeasonM	-14.7288	4.1833	-14.7666	-22.7969	-6.3305	(-)		-6.365	6.3926	-6.3525	-19.1652	6.2144
SeasonO	-10.4861	3.4486	-10.437	-17.1767	-3.8847	(-)		10.2103	5.3611	10.2027	-0.1063	20.7456
Model: Leaf dry weight ~ Season + (1 | Slope)
Intercept	319.164	62.553	320.01	189.67	441.783	(+)		491.351	77.8436	493.414	333.888	640.966	(+)
SeasonM	3.721	35.239	3.079	-66.636	71.674			175.195	61.7263	174.668	55.2578	296.865	(+)
SeasonO	-41.004	29.585	-40.869	-98.822	18.102			158.998	51.1786	158.769	60.162	258.827	(+)
Model: LMA ~ Season + (1 | Slope)
Intercept	6.4897	0.2606	6.5056	5.937	6.9648	(+)		7.3022	0.3035	7.3132	6.664	7.8555	(+)
SeasonM	2.4645	0.2844	2.4628	1.9094	3.0243	(+)		3.3625	0.295	3.3568	2.7878	3.9481	(+)
SeasonO	0.6138	0.2326	0.6157	0.1624	1.0621	(+)		0.844	0.2468	0.8446	0.3627	1.3302	(+)
Model: Pnmax ~ Season + (1 | CulmID)
Intercept	8.7659	0.3539	8.7634	8.0919	9.4718	(+)		9.574	0.335	9.575	8.919	10.239	(+)
SeasonM	1.8952	0.5197	1.8973	0.8626	2.9317	(+)		1.284	0.499	1.292	0.292	2.247	(+)
SeasonO	0.9125	0.4148	0.9111	0.0952	1.7292	(+)		-0.523	0.41	-0.521	-1.321	0.279
Model: Carbon content per leaf ~ Season + (1 | Slope)
Intercept	0.41858	0.00413	0.41857	0.41032	0.42658	(+)		0.4303	0.0034	0.4303	0.4236	0.437	(+)
SeasonM	0.01201	0.00465	0.01197	0.00291	0.02106	(+)		0.0039	0.0037	0.0039	-0.0033	0.0112
SeasonO	0.02012	0.00382	0.02013	0.01261	0.02755	(+)		0.0285	0.0032	0.0285	0.0224	0.0348	(+)
Model: Carbon content per leaf area ~ Season + (1 | Slope)
Intercept	2.6594	0.138	2.6686	2.364	2.9095	(+)		3.1146	0.1556	3.1194	2.7827	3.4098	(+)
SeasonM	1.1976	0.1141	1.1971	0.9755	1.4186	(+)		1.5091	0.1232	1.5106	1.2704	1.75	(+)
SeasonO	0.4295	0.0911	0.4289	0.2493	0.612	(+)		0.6147	0.1033	0.615	0.4074	0.8177	(+)
Model: Nitrogen content per leaf ~ Season + (1 | Slope)
Intercept	0.021	0.001	0.021	0.018	0.023	(+)		0.0209	0.0008	0.02087	0.01936	0.02263	(+)
SeasonM	0.007	0.001	0.007	0.005	0.008	(+)		0.00408	0.00077	0.00408	0.00257	0.00559	(+)
SeasonO	0.003	0.001	0.003	0.002	0.004	(+)		0.00255	0.00067	0.00255	0.00123	0.00385	(+)
Model: Nitrogen content per leaf area ~ Season + (1 | Slope)
Intercept	0.1299	0.0067	0.1298	0.1168	0.1435	(+)		0.1543	0.0126	0.154	0.1308	0.1806	(+)
SeasonM	0.1089	0.0073	0.1089	0.0949	0.1235	(+)		0.1129	0.0079	0.1128	0.0973	0.1285	(+)
SeasonO	0.0371	0.0062	0.0372	0.025	0.0491	(+)		0.0391	0.0068	0.0391	0.026	0.0525	(+)
SeasonM: May; SeasonO: October; Slope: slope of each sub-plots; CulmID: culm number of Sasa kurilensis; Mean: posterior mean; SD: posterior standard deviation; Median: posterior median; P2.5: lower limit of the 95% credible intervals; P97.5: upper limit of the 95% credible intervals; (+): positive coefficients with 95% credible intervals not overlapping 0; (−): negative coefficients with 95% cred…

## Sheet: STable 5
SUPPLEMENTARY TABLE S5 The posterior distribution for each parameter of leaf area, leaf dry weight, LMA, Pnmax, carbon and nitrogen per leaf and per leaf area in phenological gaps
	May							October
Parameter	Mean	SD	Median	P2.5	P97.5			Mean	SD	Median	P2.5	P97.5
Model: Leaf area ~ Canopy + (1 | Slope)
Intercept	32.8412	6.6648	32.9583	19.259	45.8185	(+)		41.5619	8.6693	41.7036	23.6868	58.6774	(+)
CanopyM	30.309	9.2401	30.0537	12.3247	49.1676	(+)		36.7071	12.2254	36.5734	12.5146	62.1877	(+)
Model: Leaf dry weight ~ Canopy + (1 | Slope)
Intercept	301.876	83.5752	301.274	137.788	471.382	(+)		305.299	81.8345	305.666	139.593	466.986	(+)
CanopyM	385.443	117.049	385.195	150.801	620.199	(+)		345.508	114.727	343.711	122.532	572.832	(+)
Model: LMA ~ Canopy + (1 | Slope)
Intercept	8.9854	0.3657	8.9837	8.2516	9.7387	(+)		7.1824	0.273	7.1815	6.6295	7.7491	(+)
CanopyM	1.7479	0.5045	1.7479	0.7359	2.7552	(+)		1.0015	0.3853	1.0094	0.2122	1.7668	(+)
Model: Pnmax ~ Canopy + (1 | CulmID)
Intercept	10.6512	0.44	10.6572	9.744	11.4973	(+)		9.6798	0.3567	9.6757	8.9857	10.3902	(+)
CanopyM	0.1896	0.3713	0.1923	-0.5553	0.9109			-0.6577	0.4158	-0.6583	-1.4727	0.1571
Model: Carbon content per leaf ~ Canopy + (1 | Slope)
Intercept	0.4297	0.0022	0.4297	0.4253	0.4342	(+)		0.4388	0.0045	0.4388	0.4299	0.4477	(+)
CanopyM	0.0036	0.0029	0.0036	-0.0023	0.0095			0.0194	0.0062	0.0193	0.007	0.032	(+)
Model: Carbon content per leaf area ~ Canopy + (1 | Slope)
Intercept	3.868	0.177	3.866	3.515	4.23	(+)		3.149	0.146	3.148	2.856	3.442	(+)
CanopyM	0.791	0.234	0.791	0.325	1.256	(+)		0.598	0.203	0.599	0.191	0.995	(+)
Model: Nitrogen content per leaf ~ Canopy + (1 | Slope)
Intercept	0.0267	0.0007	0.0267	0.0253	0.0282	(+)		0.0238	0.0013	0.0238	0.0213	0.0264	(+)
CanopyM	-0.0018	0.0009	-0.0018	-0.0036	0.0001			-0.0005	0.0018	-0.0005	-0.004	0.0031
Model: Nitrogen content per leaf area ~ Canopy + (1 | Slope)
Intercept	0.24	0.012	0.24	0.216	0.264	(+)		0.1689	0.0122	0.1688	0.1443	0.1933	(+)
CanopyM	0.028	0.016	0.028	-0.003	0.061			0.0212	0.0167	0.021	-0.0115	0.0559
CanopyM: M. obovata canopies; Slope: slope of each sub-plots; CulmID: culm number of Sasa kurilensis; Mean: posterior mean; SD: posterior standard deviation; Median: posterior median; P2.5: lower limit of the 95% credible intervals; P97.5: upper limit of the 95% credible intervals; (+): positive coefficients with 95% credible intervals not overlapping 0; (−): negative coefficients with 95% credib…

## Sheet: STable 6
SUPPLEMENTARY TABLE S6 The posterior distribution for each parameter of the interaction effects between canopy species and culm age on leaf characteristics in phenological gaps
Parameter	May							October
	Mean	SD	Median	P2.5	P97.5			Mean	SD	Median	P2.5	P97.5
Model: Leaf area ~ Canopy × Culm age + (1 | Slope)
Intercept	55.0986	13.4802	54.8489	29.1229	82.5317	(+)		63.7127	28.5197	63.9422	6.22181	120.827	(+)
CanopyM	21.655	18.1363	22.0842	-15.1523	56.39			14.424	31.9029	13.6401	-46.9475	80.3354
Culma	-10.5803	5.2496	-10.5346	-20.8185	-0.4636	(-)		-10.0246	12.3578	-10.0196	-34.7505	14.5829
CanopyM × Culma	4.4753	6.96	4.4322	-8.862	18.3794			9.86937	13.8441	10.133	-18.5403	36.5928
Model: Leaf dry weight ~ Canopy × Culm age + (1 | Slope)
Intercept	552.945	153.875	548.729	259.934	865.799	(+)		464.395	266.086	467.805	-78.4069	999.879
CanopyM	215.194	212.505	219.923	-213.373	619.998			138.352	298.836	133.163	-445.399	745.062
Culma	-119.548	59.8197	-118.892	-238.404	-4.988	(-)		-72.4425	113.89	-73.4548	-299.702	156.513
CanopyM × Culma	83.4053	81.8176	81.9478	-76.5116	245.257			97.0411	128.117	99.195	-164.024	351.287
Model: LMA ~ Canopy × Culm age + (1 | Slope)
Intercept	10.4421	0.6599	10.4354	9.1543	11.7731	(+)		6.91656	0.87003	6.92492	5.10642	8.68024	(+)
CanopyM	-0.5347	0.9367	-0.5125	-2.4224	1.2363			0.70041	1.02261	0.67176	-1.25661	2.91729
Culma	-0.6873	0.2576	-0.6848	-1.2087	-0.1829	(-)		0.11402	0.37408	0.10746	-0.64282	0.8888
CanopyM × Culma	1.0761	0.3782	1.0678	0.3631	1.8487	(+)		0.16902	0.44149	0.18099	-0.7902	1.02448
Model: Carbon content per leaf ~ Canopy × Culm age + (1 | Slope)
Intercept	0.4274	0.004	0.4274	0.4193	0.4351	(+)		0.4617	0.0105	0.4617	0.4409	0.4819	(+)
CanopyM	0.0202	0.0057	0.02	0.0097	0.032	(+)		0.0085	0.0139	0.0082	-0.0182	0.0363
Culma	0.001	0.0017	0.001	-0.0021	0.0044			-0.0103	0.0044	-0.0104	-0.0187	-0.0016	(-)
CanopyM × Culma	-0.0075	0.0024	-0.0074	-0.0125	-0.0031	(-)		0.0045	0.0059	0.0046	-0.0075	0.0158
Model: Carbon content per leaf area ~ Canopy × Culm age + (1 | Slope)
Intercept	4.4436	0.29266	4.44043	3.87078	5.0384	(+)		3.2272	0.5242	3.2257	2.1931	4.3011	(+)
CanopyM	0.01512	0.40531	0.02399	-0.80243	0.79373			0.4225	0.5844	0.416	-0.7388	1.6014
Culma	-0.2739	0.11699	-0.27371	-0.50586	-0.04158	(-)		-0.0373	0.2232	-0.0379	-0.4981	0.4141
CanopyM × Culma	0.36677	0.16294	0.36518	0.04749	0.69231	(+)		0.0897	0.2503	0.0926	-0.4135	0.5859
CanopyM: M. obovata canopies; Culma: Culm age; Slope: slope of each sub-plots; CulmID: culm number of Sasa kurilensis; Mean: posterior mean; SD: posterior standard deviation; Median: posterior median; P2.5: lower limit of the 95% credible intervals; P97.5: upper limit of the 95% credible intervals; (+): positive coefficients with 95% credible intervals not overlapping 0; (−): negative coefficient…

## Sheet: STable 7
SUPPLEMENTARY TABLE S7 The posterior distribution for each parameter of the total number of leaves, number of dead leaves, and number of new leaves in different seasons
Season	Parameter	Total number of leaves							Number of new leaves							Number of dead leaves
		Mean	SD	Median	P2.5	P97.5			Mean	SD	Median	P2.5	P97.5			Mean	SD	Median	P2.5	P97.5
	Model: NumbersT or NumbersN or NumbersD ~ Canopy + (1 | Plot)
May 2017	Intercept	3.049	0.572	3.049	1.902	4.197	(+)
	CanopyM	0.167	0.807	0.158	-1.479	1.857
June 2017	Intercept	3.066	0.577	3.082	1.884	4.154	(+)		0.423	0.743	0.556	-1.55	1.518			-0.576	1.006	-0.434	-2.994	0.962
	CanopyM	0.192	0.839	0.164	-1.423	1.887			-0.179	1.043	-0.284	-1.946	2.197			0.102	1.386	0.132	-2.845	2.868
July 2017	Intercept	3.35	0.532	3.358	2.266	4.356	(+)		2.388	0.611	2.413	1.138	3.591	(+)		1.038	1.271	1.181	-1.892	3.218
	CanopyM	0.151	0.747	0.139	-1.367	1.728			-0.006	0.872	-0.018	-1.76	1.849			0.162	1.831	0.03	-3.222	4.374
August 2017	Intercept	3.438	0.543	3.444	2.309	4.541	(+)		1.374	1.184	1.461	-1.213	3.534			0.845	0.867	0.998	-1.345	2.215
	CanopyM	0.173	0.802	0.174	-1.411	1.788			0.431	1.692	0.323	-2.797	4.093			0.272	1.217	0.14	-1.884	3.16
September 2017	Intercept	3.397	0.524	3.408	2.337	4.426	(+)		-0.154	1.045	0.005	-2.716	1.586			0.718	1.055	0.845	-1.736	2.545
	CanopyM	0.122	0.766	0.122	-1.408	1.691			-0.147	1.457	-0.151	-3.208	2.997			0.521	1.49	0.454	-2.318	3.847
October 2017	Intercept	3.231	0.506	3.246	2.14	4.211	(+)		-9.968	11.79	-6.859	-39.292	-1.033			0.569	1.678	0.673	-3.206	3.708
	CanopyM	-0.019	0.715	-0.037	-1.434	1.496			-0.413	16.437	-0.192	-26.047	25.586			-0.535	2.521	-0.511	-5.695	4.6
May 2018	Intercept	2.751	0.796	2.765	1.055	4.298	(+)									2.04	0.453	2.049	1.069	2.951	(+)
	CanopyM	-0.146	1.141	-0.137	-2.398	2.111										0.141	0.637	0.135	-1.181	1.437
June 2018	Intercept	2.999	0.612	3.014	1.7	4.202	(+)		1.277	0.724	1.307	-0.254	2.692			-0.591	1.054	-0.404	-3.192	0.962
	CanopyM	0.06	0.879	0.049	-1.739	1.905			0.588	1.031	0.563	-1.411	2.697			0.109	1.45	0.079	-2.835	3.212
July 2018	Intercept	3.117	0.606	3.122	1.882	4.31	(+)		1.8428	0.5806	1.8696	0.6295	2.9781	(+)		1.225	0.954	1.237	-0.71	3.201
	CanopyM	0.33	0.869	0.31	-1.312	2.15			0.713	0.8226	0.6873	-0.8838	2.4051			-0.285	1.488	-0.15	-3.604	2.289
August 2018	Intercept	3.17	0.593	3.174	1.952	4.369	(+)		0.885	0.753	0.916	-0.715	2.358			-0.07	0.64	-0.031	-1.472	1.098
	CanopyM	0.404	0.848	0.402	-1.361	2.137			0.795	1.072	0.744	-1.352	3.057			0.631	0.876	0.616	-1.105	2.446
September 2018	Intercept	3.178	0.572	3.187	1.987	4.345	(+)		-0.298	1.094	-0.264	-2.562	1.829			0.981	0.344	1.002	0.241	1.566	(+)
	CanopyM	0.284	0.792	0.273	-1.361	1.962			-0.289	1.692	-0.129	-3.941	2.658			0.465	0.463	0.447	-0.371	1.465
October 2018	Intercept	3.066	0.489	3.07	2.084	4.098	(+)		-9.968	11.79	-6.859	-39.292	-1.033			1.15	0.91	1.189	-0.754	2.895
	CanopyM	0.29	0.708	0.282	-1.149	1.762			-0.413	16.437	-0.192	-26.047	25.586			-0.097	1.359	-0.123	-2.752	2.839
NumbersT: total number of leaves; NumbersN: number of new leaves; NumbersD: number of dead leaves; CanopyM: M. obovata canopies; Plot: numbers of each sub-plots; Mean: posterior mean; SD: posterior standard deviation; Median: posterior median; P2.5: lower limit of the 95% credible intervals; P97.5: upper limit of the 95% credible intervals; (+): positive coefficients with 95% credible intervals n…

## Sheet: STable 8
SUPPLEMENTARY TABLE S8 The posterior distribution for each parameter of the interaction effects between canopy species and culm age on total number of leaves in phenological gaps
Season	Parameter	Mean	SD	Median	P2.5	P97.5
	Model: Total number of leaves ~ Canopy × Culm age + (1 | Plot)
May	Intercept	2.396	0.569	2.4	1.229	3.553	(+)
	CanopyM	0.428	0.812	0.42	-1.172	2.109
	Culma	0.203	0.043	0.203	0.12	0.287	(+)
	CanopyM × Culma	-0.144	0.057	-0.145	-0.255	-0.03	(-)
October	Intercept	2.396	0.569	2.4	1.229	3.553	(+)
	CanopyM	0.428	0.812	0.42	-1.172	2.109
	Culma	0.203	0.043	0.203	0.12	0.287	(+)
	CanopyM × Culma	-0.144	0.057	-0.145	-0.255	-0.03	(-)
CanopyM: M. obovata canopies; Culma: Culm age; Plot: numbers of each sub-plots; Mean: posterior mean; SD: posterior standard deviation; Median: posterior median; P2.5: lower limit of the 95% credible intervals; P97.5: upper limit of the 95% credible intervals; (+): positive coefficients with 95% credible intervals not overlapping 0; (−): negative coefficients with 95% credible intervals not overl…

## Sheet: STable 9
SUPPLEMENTARY TABLE S9 The posterior distribution for each parameter of total length, average length, and average number of branches under in phenological gaps
Parameter	May							October
	Mean	SD	Median	P2.5	P97.5			Mean	SD	Median	P2.5	P97.5
Model: Total length of braches ~ Canopy + (1 | Slope)
Intercept	263.426	140.675	264.572	-20.0577	545.598			289.202	114.198	291.442	49.165	508.827	(+)
CanopyM	132.201	204.186	141.333	-312.54	517.865			65.461	163.896	68.306	-271.341	389.445
Model: Average length of braches ~ Canopy + (1 | Slope)
Intercept	25.36	3.602	25.585	17.643	31.909	(+)		24.0968	4.3023	24.3503	14.9522	32.1831	(+)
CanopyM	7.492	5.322	7.135	-2.189	18.839			10.0424	6.1471	9.695	-1.1902	22.8204
Model: Average number of braches ~ Canopy + (1 | Slope)
Intercept	2.098	0.704	2.105	0.642	3.542	(+)		2.2618	0.5833	2.2659	1.0765	3.4218	(+)
CanopyM	0.022	0.957	0.043	-1.956	2.013			-0.1975	0.8068	-0.1868	-1.8532	1.4091
CanopyM: M. obovata canopies; Slope: slope of each sub-plots; Mean: posterior mean; SD: posterior standard deviation; Median: posterior median; P2.5: lower limit of the 95% credible intervals; P97.5: upper limit of the 95% credible intervals; (+): positive coefficients with 95% credible intervals not overlapping 0; (−): negative coefficients with 95% credible intervals not overlapping 0.

## Sheet: STable 10
SUPPLEMENTARY TABLE S10 The posterior distribution for each parameter of above ground biomass
Canopy species	Parameter	Mean	SD	Median	P2.5	P97.5
	Model: Above ground biomass ~ Year + (1 | Plot)
F. crenata	Intercept	-6717.88	3768.44	-6703.52	-14201.7	698.243
	Year	3.394	1.869	3.39	-0.289	7.104
M. obovata	Intercept	1140.69	5934.48	1122.32	-10584.7	12969.8
	Year	-0.394	2.943	-0.384	-6.276	5.412
Plot: numbers of each sub-plots; Mean: posterior mean; SD: posterior standard deviation; Median: posterior median; P2.5: lower limit of the 95% credible intervals; P97.5: upper limit of the 95% credible intervals; (+): positive coefficients with 95% credible intervals not overlapping 0; (−): negative coefficients with 95% credible intervals not overlapping 0.

[truncated: 3 more sheets: STable 11, STable 12, STable 13]
